# Supplementary material for: Comprehensive analysis of differences in cashmere production performance in Liaoning cashmere goats by using metabolomics and transcriptomics
Source: Front Vet Sci. 2025 Dec 10;12:1701332. doi: 10.3389/fvets.2025.1701332 (PMC12730188; doi:10.3389/fvets.2025.1701332)
Supplement: Supplementary file 1 [file Table_1.XLSX]

## Sheet: S1
id	Peak	Similarity	rt	Count	Mass	MEAN GroupSB	MEAN GroupSA	VIP	P-VALUE	Q-VALUE	FOLD CHANGE	LOG_FOLDCHANGE
77	unknown	424	8.12689,0	21	174	0.0164925	0.0610064	2.17585	1.82656e-08	4.55968e-06	0.27034	-1.88715
107	3-Hydroxypropionic acid 1	517	8.76308,0	21	73	2.95841	0.842598	2.09633	4.93734e-08	6.16259e-06	3.51106	1.81191
369	unknown	427	15.0721,0	15	244	0.00191769	0.000128114	1.9984	1.62512e-07	1.23946e-05	14.9686	3.90387
147	unknown	244	9.6326,0	21	226	0.0136422	0.00382416	2.14362	2.27118e-07	1.4174e-05	3.56738	1.83486
392	phthalic acid	506	15.9194,0	12	73	0.00271734	0.0519422	2.01891	7.60125e-07	3.79503e-05	0.0523148	-4.25664
163	Analyte 181	0	9.95842,0	19	211	0.0149624	0.00294249	1.41157	7.73598e-06	0.000299576	5.08495	2.34623
286	L-Threose 2	566	13.0398,0	21	73	0.144608	0.0815473	1.99018	1.9414e-05	0.000546534	1.7733	0.826434
367	beta-Glutamic acid 1	565	15.0014,0	19	100	0.00618198	0.00102499	1.50317	2.16919e-05	0.000579783	6.03127	2.59246
489	unknown	587	19.9949,0	15	52	0.0367796	0.00373179	1.93518	2.27277e-05	0.000593814	9.85575	3.30097
185	Analyte 205	0	10.5236,0	21	231	0.011086	0.0454024	2.18225	2.48768e-05	0.000621003	0.244171	-2.03403
288	3-Aminoisobutyric acid 1	459	13.1112,0	17	174	0.00166458	0.0148872	1.53148	3.36457e-05	0.000737546	0.111813	-3.16084
139	unknown	250	9.45343,0	21	132	0.0950568	0.0428408	2.07614	3.75138e-05	0.000780387	2.21884	1.1498
552	unknown	271	23.1829,0	20	187	0.00444625	0.00112498	1.272	5.05455e-05	0.000904367	3.95229	1.98269
296	Aminomalonic acid	845	13.2532,0	21	147	0.353965	0.0354085	2.10947	5.08657e-05	0.000906978	9.9966	3.32144
112	unknown	450	8.85997,0	21	89	0.0230372	0.0121176	1.94256	6.96781e-05	0.00115959	1.90113	0.926857
56	unknown	567	7.66137,0	21	66	0.0488779	0.0277312	2.0713	0.000111473	0.00167492	1.76256	0.817673
319	Analyte 356	0	13.8243,0	21	205	0.00569935	0.00953316	2.05038	0.000141403	0.00198643	0.597845	-0.742156
605	Analyte 663	0	26.7637,0	20	75	0.0487246	0.00650223	1.39732	0.000147361	0.00204366	7.49353	2.90565
207	Analyte 232	0	10.9836,0	21	150	0.0162517	0.00829362	1.81963	0.000188443	0.00246853	1.95955	0.97052
113	unknown	159	8.8957,0	11	142	0.000428579	0.0359884	2.03903	0.000258938	0.00309735	0.0119088	-6.39183
8	Analyte 10	0	6.6468,0	20	160	0.0212324	0.00143466	1.68022	0.000278302	0.00325139	14.7996	3.88749
111	unknown	455	8.83508,0	21	191	0.0331765	0.019082	1.99558	0.000323077	0.00358151	1.73862	0.797945
100	oxalic acid	751	8.60524,0	21	147	0.0515107	0.0342526	1.87503	0.000347928	0.00375057	1.50385	0.588659
216	unknown	504	11.1546,0	11	188	6.76308e-05	0.0356752	2.13677	0.000380689	0.00395967	0.00189574	-9.04303
255	unknown	238	11.9827,0	20	155	0.00323461	0.0019634	1.88503	0.000471651	0.00468655	1.64745	0.720236
93	unknown	867	8.49292,0	21	102	0.47208	0.0491207	2.19165	0.000569276	0.0053977	9.61061	3.26463
538	arachidonic acid	756	22.4824,0	21	91	0.00993332	0.00576885	1.79962	0.000623741	0.00576688	1.72189	0.783992
502	Analyte 555	0	20.483,0	9	190	5.61497e-06	0.00150331	2.20067	0.000797241	0.00707804	0.00373508	-8.06464
122	unknown	615	9.07863,0	21	77	0.0102536	0.00426958	1.77276	0.00103588	0.00872002	2.40154	1.26396
512	Fructose 2,6-biphosphate degr prod 2	590	21.0717,0	21	73	0.238909	0.0983447	1.91268	0.00108951	0.00906589	2.42931	1.28054
487	Creatine	903	19.9922,0	21	217	1.89638	1.47764	1.7077	0.00142817	0.0112446	1.28339	0.359959
343	creatine	895	14.319,0	21	115	0.265949	0.14564	1.76674	0.001574	0.0121122	1.82607	0.86874
110	unknown	344	8.8119,0	21	152	0.019332	0.0139129	1.73443	0.00168519	0.0127478	1.3895	0.474564
446	unknown	887	17.9468,0	21	73	0.166424	0.128043	1.75595	0.00219895	0.0156402	1.29975	0.378236
128	N-Methyl-DL-alanine	811	9.20898,0	21	130	0.032417	0.012594	1.86543	0.00234773	0.0164144	2.574	1.36401
344	Threonic acid	881	14.3259,0	21	73	0.609081	0.431075	1.79288	0.0024201	0.0167815	1.41293	0.498693
267	Aminooxyacetic acid	250	12.2341,0	21	69	0.0128856	0.0167948	1.72214	0.00282455	0.0189309	0.76724	-0.38225
610	Analyte 668	0	27.2593,0	21	75	0.125762	0.0413565	1.78993	0.00306931	0.0201631	3.04093	1.60451
9	Analyte 11	0	6.72098,0	21	132	0.013214	0.0170786	1.71632	0.00436495	0.026432	0.773715	-0.370127
394	Analyte 437	0	15.9673,0	9	282	0.000801681	5.36213e-06	1.84149	0.00489687	0.0287306	149.508	7.22408
429	unknown	383	17.1419,0	16	57	0.00114796	5.36213e-06	1.87315	0.00500618	0.0291854	214.086	7.74205
125	unknown	588	9.148,0	14	188	0.00301777	5.36213e-06	2.20773	0.00592595	0.0327947	562.792	9.13646
95	unknown	320	8.50575,0	21	245	0.00905046	0.0135668	1.81495	0.00600064	0.0330718	0.667104	-0.584016
585	2-Monoolein	601	25.1765,0	18	103	0.00718255	0.00286594	1.15867	0.00642173	0.0345923	2.50618	1.32549
468	D-galacturonic acid 2	427	18.7295,0	21	73	0.0354619	0.0213893	1.64233	0.00669129	0.0355302	1.65793	0.729382
515	6-Aminopenicillanic acid 1	368	21.1649,0	18	203	0.00399534	0.00118815	1.24656	0.0070268	0.0366607	3.36265	1.7496
623	Cholestan-3beta-ol	323	28.787,0	21	75	0.236943	0.105565	1.70286	0.00731671	0.0376062	2.24452	1.16641
537	Analyte 591	0	22.3533,0	20	73	0.0135819	0.00783889	1.70699	0.00749006	0.0381583	1.73263	0.792965
221	Analyte 248	0	11.2661,0	21	281	0.00482458	0.00626448	1.62527	0.00906374	0.0437912	0.770148	-0.376792
252	Pipecolinic acid	533	11.9178,0	15	156	0.000168065	0.0064335	1.97799	0.0103429	0.0479584	0.0261234	-5.25851
169	4-hydroxybutyrate	519	10.132,0	20	101	0.0217422	0.00344023	1.42691	0.0110572	0.0501427	6.31999	2.65992
292	Capric Acid	655	13.1579,0	21	117	0.0043722	0.00608408	1.66779	0.0115921	0.0517163	0.71863	-0.476679
202	threonine 2	465	10.9023,0	21	146	0.0203527	0.0148277	1.50075	0.0120539	0.0530345	1.37262	0.456928
124	unknown	465	9.11584,0	21	281	0.0438199	0.0345945	1.57579	0.0122089	0.0534688	1.26667	0.341044
283	unknown	399	12.934,0	21	73	0.0415938	0.0516221	1.58151	0.0138046	0.0581483	0.805737	-0.311619
479	unknown	353	19.2577,0	21	117	0.00916377	0.00738446	1.6394	0.0142471	0.0593833	1.24095	0.311448
75	Analyte 86	0	8.09133,0	21	89	0.0039799	0.00291336	1.57528	0.0143239	0.0595949	1.36609	0.450048
581	Analyte 638	0	24.7111,0	13	73	5.61497e-06	0.00316834	1.91084	0.0188011	0.071673	0.00177221	-9.14023
68	Analyte 79	0	7.95044,0	21	89	0.00561682	0.00735077	1.54811	0.0213213	0.0776219	0.764114	-0.388141
117	Analyte 131	0	8.99394,0	21	174	0.00597133	0.0047743	1.4694	0.0224023	0.0800124	1.25072	0.322762
138	Analyte 154	0	9.43419,0	21	211	0.0144739	0.0101434	1.466	0.02294	0.0811683	1.42693	0.512913
424	Farnesal 2	200	16.8827,0	17	71	0.00346777	0.0077413	1.1835	0.0232203	0.0817622	0.447958	-1.15857
393	Synephrine 2	274	15.949,0	14	73	0.0312495	5.36213e-06	1.59755	0.0260596	0.0874698	5827.81	12.5087
72	Analyte 83	0	8.02657,0	21	163	0.0747562	0.0614392	1.47801	0.0263556	0.0880343	1.21675	0.283034
357	Analyte 395	0	14.7273,0	9	57	0.00265756	5.36213e-06	1.66325	0.0268853	0.0890308	495.616	8.95308
586	cellobiose 2	891	25.2595,0	21	73	0.169846	0.112723	1.4326	0.0273863	0.0899578	1.50676	0.591451
115	Analyte 129	0	8.93749,0	13	207	0.000796737	5.36213e-06	1.66535	0.027551	0.0902591	148.586	7.21515
629	unknown	419	32.5021,0	10	73	0.00849512	5.36213e-06	1.68516	0.0285558	0.0920643	1584.28	10.6296
600	6-hydroxy caproic acid trimer	305	26.5125,0	10	91	0.00124202	5.36213e-06	1.66708	0.0294807	0.0936758	231.628	7.85566
322	3-Hexenedioic acid	228	13.8612,0	21	170	0.0278265	0.00939251	1.44642	0.0306469	0.0956428	2.96263	1.56688
135	Analyte 151	0	9.36067,0	14	89	3.20193e-05	0.000906714	1.33392	0.0318458	0.097593	0.0353136	-4.82363
376	5-Aminovaleric acid 1	220	15.233,0	21	98	0.0273949	0.00973875	1.67504	0.0318464	0.0975939	2.81298	1.4921
178	unknown	142	10.3764,0	21	57	0.0788501	0.0438831	1.52258	0.0322135	0.098177	1.79682	0.845446
132	Methyl Phosphate	517	9.28854,0	21	241	0.0112977	0.00705148	1.38322	0.0326266	0.0988257	1.60217	0.680029
48	unknown	539	7.51063,0	21	147	0.08637	0.0708632	1.44112	0.0327647	0.0990407	1.21883	0.285492
27	Analyte 31	0	7.13376,0	17	57	0.0309334	0.0876047	1.45257	0.0331309	0.0996068	0.353102	-1.50184
492	Analyte 545	0	20.1403,0	20	143	0.00247605	0.00166062	1.3194	0.0332728	0.0998245	1.49104	0.576319
298	unknown	509	13.3372,0	21	73	0.0614371	0.0505296	1.42063	0.0332852	0.0998435	1.21586	0.281982
243	Pyrrole-2-Carboxylic Acid	272	11.7165,0	14	239	0.00268325	0.00755404	1.57618	0.0339215	0.100808	0.355207	-1.49327
554	uridine 1	448	23.306,0	21	73	0.0213807	0.0352745	1.31947	0.0363738	0.104904	0.606123	-0.722318
551	cytidine-monophosphate degr prod	809	23.1153,0	21	217	0.010885	0.00704064	1.38465	0.0379239	0.107371	1.54602	0.62856
566	inosine	915	24.0557,0	21	73	0.790516	0.5876	1.37991	0.0391641	0.10928	1.34533	0.42796
485	Glucosaminic acid	418	19.5914,0	13	335	0.000579342	0.00132031	1.30758	0.0396113	0.109955	0.438793	-1.18839
383	lauric acid	795	15.5186,0	21	117	0.00743717	0.00871846	1.40671	0.0398902	0.110372	0.853038	-0.229319
599	4-Androsten-19-ol-3,17-dione 2	394	26.411,0	21	91	0.00301382	0.00202098	1.37327	0.0409645	0.111955	1.49126	0.576536
498	Glucoheptonic acid 3	601	20.3867,0	20	103	0.00431832	0.00310071	1.40489	0.0431263	0.115026	1.39269	0.477871
278	3-Methylglutaric Acid	364	12.663,0	19	172	0.007671	0.00343313	1.29592	0.0452733	0.117933	2.23441	1.15989
630	Analyte 690	0	32.955,0	21	57	0.287324	0.223748	1.30783	0.0453394	0.118021	1.28414	0.360806
539	Purine riboside	439	22.5443,0	21	85	0.0142536	0.0118667	1.1587	0.0454304	0.118141	1.20114	0.264406
477	Galactonic acid	472	19.1663,0	21	73	0.0618478	0.0781283	1.31657	0.0469944	0.120167	0.791619	-0.337122
516	Elaidic acid	942	21.1826,0	21	117	0.35318	0.278054	1.29954	0.0473276	0.12059	1.27019	0.34504
602	unknown	558	26.6577,0	21	91	0.0137495	0.0098436	1.29583	0.0473545	0.120624	1.39679	0.48212
